# Supplementary material for: Natural Sequence Variations and Combinations of GNP1 and NAL1 Determine the Grain Number per Panicle in Rice
Source: Rice (N Y). 2020 Feb 28;13:14. doi: 10.1186/s12284-020-00374-8 (PMC7048901; doi:10.1186/s12284-020-00374-8)
Supplement: Supplementary file 3 — Additional file 3 : Table S1. Details of the accessions investigated and two grain number gene haplotypes. [file 12284_2020_374_MOESM3_ESM.xlsx]

## Sheet: Sheet1
Additional file 3: Table S1 Details of the accessions investigated and two grain number gene haplotypes
Code	Variety NAme	Origin	Subpopulation	Population structure		Haplotype		Protein type		Traits
										2014-GuangXi			2015-GuangXi			2016-ShenZhen
				Q1	Q2	NAL1	GNP1	NAL1	GNP1	GNP	FLW	PH	GNP	FLW	PH	GNP	FLW	PH
1	Jianghuadao	North Korea	Temperate Geng	1	0	NAL1-4	GNP1-4	NAL1-P3	GNP1-P1	104.6	1.08	88.53	78.5833	1.125	91.5583	113	0.975	108
2	Heibiao	China	Temperate Geng	1	0	NAL1-1	GNP1-4	NAL1-P1	GNP1-P1	72.1	1.19	95.4	73.7917	1.37917	93.5857	98.3	1.4625	126.17
3	Ailuyu	Japan	Temperate Geng	1	0	NAL1-5	GNP1-3	NAL1-P2	GNP1-P1	99.5	1.025	94.27	92.875	1.10417	99.3214	101.6	1.12667	119.84
4	Yikong	Vietnam	Xian	0.001	0.999	NAL1-11	GNP1-1	NAL1-P1	GNP1-P2	126	1.3	128.38	162.875	1.3	141.042	NA	1.33636	NA
5	Malaihong	Malaysia	Xian	0	1	NAL1-1	GNP1-1	NAL1-P1	GNP1-P2	104	1.58889	65.6	123.125	1.98488	84.1667	89.25	NA	86.5
6	Sri Lanka 1	Sri lanka	Xian	0.017	0.983	NAL1-1	GNP1-9	NAL1-P1	GNP1-P2	203.8	2.005	89.45	215.042	1.89881	102.167	169.1	NA	111.17
7	Wuziluosi 215	Soviet Union	Temperate Geng	1	0	NAL1-4	GNP1-3	NAL1-P3	GNP1-P1	116.3	1.26	96.21	86	1.3	102.75	148.8	1.47857	NA
8	Kahamu	Romania	Xian	0	1	NAL1-1	GNP1-1	NAL1-P1	GNP1-P2	130.3	1.415	86.31	115.792	1.39583	94.875	97.6	1.7	NA
9	Aomierte 168	Hungary	Temperate Geng	1	0	NAL1-5	GNP1-4	NAL1-P2	GNP1-P1	87.8	1.065	87.69	92	1.01	NA	85	1.05	88.67
10	Aerjituo	Bulgaria	Temperate Geng	1	0	NAL1-5	GNP1-4	NAL1-P2	GNP1-P1	63	1.095	98.17	65.6	1.16667	NA	60.5	1.1	NA
11	Linguo	Italy	Temperate Geng	1	0	NAL1-4	GNP1-3	NAL1-P3	GNP1-P1	80.4	1.235	72.32	75.7778	1.04167	72.4563	99.4375	1.14615	98.67
12	Xianluosichi	Thailand	Xian	0.002	0.998	NAL1-1	GNP1-1	NAL1-P1	GNP1-P2	161.5	1.545	127.17	173.333	1.37143	119.625	111.4	NA	145.83
13	Djanda Mandja	Indonesia	Tropical Geng	0.974	0.026	NAL1-10	GNP1-4	NAL1-P3	GNP1-P1	208.3	2.52	145.94	280.042	2.58	146.722	178.222	2.53333	NA
14	Tjantajan	Indonesia	admixed type	0.348	0.652	NAL1-7	GNP1-1	NAL1-P3	GNP1-P2	255.6	1.97222	152.17	201.208	1.60417	130.22	NA	2.33333	153.67
15	C 894-21	Phillipines	Xian	0.065	0.935	NAL1-8	GNP1-2	NAL1-P1	GNP1-P1	175.5	1.775	121.19	169.125	1.51667	118.375	131.9	1.425	129.67
16	Jaibattey	India	Xian	0.002	0.998	NAL1-1	GNP1-2	NAL1-P1	GNP1-P1	209	1.94	130.36	174.75	1.7875	125.042	NA	1.53333	NA
17	Ngatsin	India	Xian	0	1	NAL1-1	GNP1-2	NAL1-P1	GNP1-P1	220.9	1.765	139.56	225.25	1.65	137.958	196	1.70714	NA
18	Rohini	India	Xian	0	1	NAL1-1	GNP1-1	NAL1-P1	GNP1-P2	171.6	1.65	96.74	166.458	1.59306	85.4583	156.444	1.57273	111.17
19	BW 293-2	Sri lanka	Xian	0.001	0.999	NAL1-8	GNP1-1	NAL1-P1	GNP1-P2	166.4	1.625	90.92	157.417	1.53333	88.5625	NA	1.48571	113.33
20	P1790-5-1M-4-5M-1B-3M-B	Columbia	Xian	0.001	0.999	NAL1-1	GNP1-2	NAL1-P1	GNP1-P1	165.6	1.5625	98.72	225.833	1.55833	99.4583	149.7	1.4625	111.67
21	NAbated A Smar	Egypt	Temperate Geng	1	0	NAL1-5	GNP1-4	NAL1-P2	GNP1-P1	154.4	1.645	106	175.875	1.37083	108.988	114.6	1.5	118
22	K 24	Uganda	Xian	0	1	NAL1-1	GNP1-1	NAL1-P1	GNP1-P2	184	1.58	99.19	216.875	1.5625	99.9702	177.111	2.525	109.67
23	71011	Australia	Xian	0	1	NAL1-4	GNP1-3	NAL1-P3	GNP1-P1	137.5	1.43	90.36	163.5	1.36667	93.1667	NA	NA	99.17
24	Qiutianxiaoting	Japan	Temperate Geng	1	0	NAL1-4	GNP1-3	NAL1-P3	GNP1-P1	108.8	1.36	73.67	104.6	1.32	75.0833	104.6	1.40625	97.67
25	CISOKAN	Indonesia	Xian	0.001	0.999	NAL1-1	GNP1-1	NAL1-P1	GNP1-P2	187.9	1.695	113.27	188.875	1.67917	108.542	130.5	1.55625	NA
26	Zacaodao 13	Nepal	Aus	0.321	0.679	NAL1-4	GNP1-7	NAL1-P3	GNP1-P1	154.2	1.81	NA	208.583	1.81667	163.042	171.6	1.82727	172.33
27	Unknown	India	Xian	0.021	0.979	NAL1-1	GNP1-1	NAL1-P1	GNP1-P2	97.2	1.335	69.17	85.5833	1.26667	71.4167	NA	NA	72.17
28	RP 1570-44-1	India	Xian	0.014	0.986	NAL1-1	GNP1-6	NAL1-P1	GNP1-P1	222.4	2.09	98.82	191.542	2.125	102.25	132.3	2.125	107.67
29	IRAT 36	Ivory Coast	Tropical Geng	0.999	0.001	NAL1-4	GNP1-4	NAL1-P3	GNP1-P1	183.2	1.89	132.14	173.375	1.76667	138.042	117.3	1.625	190.17
30	Unknown	Ivory Coast	Tropical Geng	0.948	0.052	NAL1-4	GNP1-4	NAL1-P3	GNP1-P1	136.8	1.815	93.69	123	1.75417	92.9167	100.2	1.91818	107.5
31	IRAT 669	Ivory Coast	Tropical Geng	0.98	0.02	NAL1-2	GNP1-2	NAL1-P2	GNP1-P1	168.4	1.695	159.1	174.042	1.78333	147.792	129.6	1.75	NA
32	ITA 221	Nigeria	Tropical Geng	0.942	0.058	NAL1-7	GNP1-4	NAL1-P3	GNP1-P1	165.5	1.8	136.58	205.417	1.89028	150.613	151.6	1.91	189.67
33	80050YR72136-43	Australia	Tropical Geng	0.976	0.024	NAL1-4	GNP1-3	NAL1-P3	GNP1-P1	239.8	1.465	116.54	260.125	1.49583	113.244	190.6	1.77143	133.67
34	C.MEDIO 7	Cuba	Xian	0.013	0.987	NAL1-8	GNP1-6	NAL1-P1	GNP1-P1	228.6	1.71	123.02	145.667	1.77917	94.1667	131.1	1.53571	122.67
35	PMS 10B	India	Xian	0.001	0.999	NAL1-1	GNP1-1	NAL1-P1	GNP1-P2	233.6	1.87	84.7	287.708	1.74583	88.75	203.7	1.51875	102.33
36	Tieganwu	China	Temperate Geng	0.982	0.018	NAL1-6	GNP1-3	NAL1-P2	GNP1-P1	80.9	0.905	106.43	69.875	0.991667	99.375	87.9	1.07273	113.67
37	Xiushui 115	China	Temperate Geng	0.98	0.02	NAL1-6	GNP1-3	NAL1-P2	GNP1-P1	65.3	1.05	NA	66.125	1.0625	66.75	76.3	1.29375	86.83
38	NAnjing 11	China	Xian	0	1	NAL1-1	GNP1-1	NAL1-P1	GNP1-P2	213	1.94	84	192.25	1.84583	94.625	150.111	1.7	97.67
39	NAntehao	China	Xian	0	1	NAL1-1	GNP1-1	NAL1-P1	GNP1-P2	160.3	1.805	133.99	165.667	1.80417	141.202	111.1	1.53333	160
40	Guizhao 2	China	Xian	0	1	NAL1-2	GNP1-1	NAL1-P2	GNP1-P2	103	1.5	89.2	110	1.55	91.2917	143.8	1.44615	110
41	Taizhongxianxuan 2	China	Xian	0.001	0.999	NAL1-5	GNP1-1	NAL1-P2	GNP1-P2	127.2	1.56667	104.18	161.167	1.4875	96.7083	164.5	1.47143	122.5
42	Hongmisandan	China	Temperate Geng	1	0	NAL1-5	GNP1-5	NAL1-P2	GNP1-P2	98.7	1.60435	127.14	177.875	1.65417	132.764	124.75	1.60435	151.67
43	Huangsiguizhan	China	Xian	0	1	NAL1-5	GNP1-1	NAL1-P2	GNP1-P2	181.3	1.47222	103.65	269.292	1.47083	103.75	203.6	1.25	NA
44	Jinyou 1	China	Xian	0.002	0.998	NAL1-1	GNP1-2	NAL1-P1	GNP1-P1	206.3	1.875	92.84	199.25	1.7375	102.667	171.8	1.6125	114.67
45	Chengnongshuijing	China	Xian	0.038	0.962	NAL1-1	GNP1-5	NAL1-P1	GNP1-P2	208.1	1.915	99.29	193.5	1.7375	102.833	169.6	1.65833	114.17
46	Guangkexiangnuo	China	Temperate Geng	1	0	NAL1-10	GNP1-3	NAL1-P3	GNP1-P1	135.6	1.43222	117.6	116.625	1.65	NA	121	1.53571	192.34
47	Baoxie 123B	China	Xian	0.061	0.939	NAL1-1	GNP1-1	NAL1-P1	GNP1-P2	143.8	1.77	94.55	184.875	2.0875	96.1786	177.667	1.7125	111.5
48	Biwusheng	China	Xian	0.023	0.977	NAL1-1	GNP1-2	NAL1-P1	GNP1-P1	202.7	1.785	161.49	206.417	1.60417	161.125	177	1.54286	176
49	Funingzipigengzi	China	Xian	0	1	NAL1-1	GNP1-1	NAL1-P1	GNP1-P2	113.8	1.46333	72.11	81.625	1.4125	76.75	113.8	1.88615	89
50	Longhuamaohu	China	Temperate Geng	1	0	NAL1-5	GNP1-4	NAL1-P2	GNP1-P1	80.1	1.15	95.04	65.375	1.14583	105.958	56	1.38	NA
51	Muxiqiu	China	Temperate Geng	1	0	NAL1-6	GNP1-4	NAL1-P2	GNP1-P1	48.9	0.94	78.47	54.125	1.03869	86.625	101.7	1.23043	108.5
52	Jinxibai2	China	Xian	0.019	0.981	NAL1-6	GNP1-1	NAL1-P2	GNP1-P2	81.3	1.185	119.55	105.917	1.14643	114.429	84.8	1.38125	151.67
53	Taishannuo	China	Xian	0.006	0.994	NAL1-1	GNP1-1	NAL1-P1	GNP1-P2	91	1.625	78.67	78.0417	1.4506	72.0417	108.7	1.68333	NA
54	Jinbaoyin	China	Xian	0.001	0.999	NAL1-9	GNP1-9	NAL1-P1	GNP1-P2	98.9	1.275	141.74	112.083	1.2125	151.667	116.9	1.1875	166
55	Minbeiwanxian	China	Xian	0.015794	0.984196	NAL1-1	GNP1-2	NAL1-P1	GNP1-P1	NA	NA	137.19	105	NA	149.417	88.1	1.2875	162.17
56	Lucaihao	China	Xian	0	1	NAL1-1	GNP1-1	NAL1-P1	GNP1-P2	96.6	1.625	114.545	135.292	1.6625	134.833	90	NA	146.17
57	Yizhixiang	China	Temperate Geng	1	0	NAL1-11	GNP1-2	NAL1-P1	GNP1-P1	130.3	1.19	156.85	165.75	1.32	161.036	92.8	1.36667	166.17
58	Unknown	China	Xian	0.031	0.969	NAL1-3	GNP1-2	NAL1-P1	GNP1-P1	118.3	1.035	140.83	159.417	1.15774	135.208	106.9	1.1	155.33
59	Esiniu	China	Xian	0	1	NAL1-1	GNP1-1	NAL1-P1	GNP1-P2	134.9	1.395	149.89	160.125	1.39167	133.375	112	1.24	NA
60	Heidu 4	China	Xian	0	1	NAL1-3	GNP1-1	NAL1-P1	GNP1-P2	133.6	1.545	142.55	163.5	1.53214	136.5	158.375	1.73	158.83
61	Chikenuo	China	Temperate Geng	0.926	0.074	NAL1-2	GNP1-4	NAL1-P2	GNP1-P1	138.9	1.41	157.857	205	1.65417	153.5	167.143	1.3125	188
62	Qiyuexian	China	Xian	0.034	0.966	NAL1-5	GNP1-1	NAL1-P2	GNP1-P2	219.6	1.46	133.96	212.083	1.22083	117.583	154.4	1.06	101.17
63	Dongtingwanxian	China	Xian	0	1	NAL1-1	GNP1-1	NAL1-P1	GNP1-P2	143.2	1.43	92.41	143.667	1.52083	102.958	115.3	1.45625	112.67
64	Liuyenian	China	Xian	0	1	NAL1-1	GNP1-1	NAL1-P1	GNP1-P2	109.7	1.38611	127.53	151.542	1.49107	136.5	92.125	1.2625	156.17
65	Xuanenchangtanqingzhan	China	Xian	0	1	NAL1-1	GNP1-5	NAL1-P1	GNP1-P2	129.5	1.61	140.06	178.208	1.60833	146.042	99	1.575	170.84
66	Bawangbian 1	China	admixed type	0.642	0.358	NAL1-3	GNP1-1	NAL1-P1	GNP1-P2	224.6	2.115	95.35	280.667	2.37619	102.732	120	2.05333	106.17
67	Xugunuo	China	Xian	0	1	NAL1-16	GNP1-1	NAL1-P1	GNP1-P2	235	1.5619	94.53	284.312	2.40417	103.917	119.7	2.0125	102.5
68	Muguanuo	China	admixed type	0.576	0.424	NAL1-1	GNP1-1	NAL1-P1	GNP1-P2	177.1	2.255	127.31	207.25	2.29583	127.625	129.111	2.21875	142.84
69	Hongqi 5	China	Temperate Geng	1	0	NAL1-6	GNP1-3	NAL1-P2	GNP1-P1	104.5	1.2	110.06	108.75	1.2625	116.375	83	1.28125	NA
70	Unknown	China	Temperate Geng	0.994	0.006	NAL1-2	GNP1-3	NAL1-P2	GNP1-P1	141.9	1.61	111.27	177.25	1.6875	116.875	130.3	1.72143	NA
71	Zhongnong 4	China	Xian	0.001	0.999	NAL1-7	GNP1-1	NAL1-P3	GNP1-P2	200.5	1.575	135.89	265.062	1.80833	149.292	192.7	1.775	170.33
72	Honggu	China	Xian	0.001	0.999	NAL1-1	GNP1-1	NAL1-P1	GNP1-P2	160.2	1.615	84.44	187.458	1.7625	90.1667	141.2	1.70625	143.34
73	San**Qishiluo	China	Xian	0.086	0.914	NAL1-1	GNP1-1	NAL1-P1	GNP1-P2	179.1	1.86	94.93	176.667	1.96111	101.625	135.8	2.11538	100.34
74	Qitoubaigu3	China	Xian	0.006	0.994	NAL1-1	GNP1-6	NAL1-P1	GNP1-P1	141	1.70909	131.39	214.5	1.7	135.6	134.3	1.70909	151.17
75	Zimi	China	Xian	0.004	0.996	NAL1-1	GNP1-1	NAL1-P1	GNP1-P2	183	1.745	168.27	196.875	1.79583	149.976	96.6	1.7	NA
76	Xiaohonggu	China	Xian	0.007	0.993	NAL1-1	GNP1-1	NAL1-P1	GNP1-P2	191.5	1.425	82.41	180.583	1.51667	93.5	140.1	1.4	102
77	Qitougu	China	Xian	0.002	0.998	NAL1-2	GNP1-2	NAL1-P2	GNP1-P1	172.9	1.68	158.75	165.417	1.74545	161.5	121.2	1.74545	178.67
78	Jiienuo	China	Xian	0	1	NAL1-3	GNP1-5	NAL1-P1	GNP1-P2	153.2	1.65111	154.387	186.875	1.65417	148.446	127.778	1.575	172.17
79	Fanhaopi	China	Xian	0.002	0.998	NAL1-3	GNP1-5	NAL1-P1	GNP1-P2	144.4	1.7	145.52	204.083	1.6625	146.03	119.9	1.49333	176.5
80	Beizinuo	China	Xian	0	1	NAL1-3	GNP1-1	NAL1-P1	GNP1-P2	272.8	1.844	177.16	309.312	1.79583	174.667	235.3	1.81	NA
81	Cungunuo	China	Temperate Geng	1	0	NAL1-5	GNP1-3	NAL1-P2	GNP1-P1	150.5	1.74778	148.84	177.292	1.72083	159.667	100.5	1.675	167.67
82	Guantuibaihe 1	China	Temperate Geng	1	0	NAL1-4	GNP1-3	NAL1-P3	GNP1-P1	141.7	1.9375	110	203	1.94861	117.5	115.3	1.80625	140.67
83	Yangkenuo	China	Temperate Geng	1	0	NAL1-6	GNP1-3	NAL1-P2	GNP1-P1	105	1.415	114.2	85.0417	1.25889	108.189	98.2	1.2	129.67
84	Laohongdao	China	Temperate Geng	1	0	NAL1-2	GNP1-3	NAL1-P2	GNP1-P1	191	1.97986	122.18	153.438	1.775	125.185	113.2	1.66	153
85	Menjiagao 1	China	Xian	0.113	0.887	NAL1-2	GNP1-2	NAL1-P2	GNP1-P1	140.8	1.345	137.06	175.583	1.4375	133.208	94.1	1.2375	NA
86	Wenxiangnuo	China	Xian	0.015	0.985	NAL1-1	GNP1-5	NAL1-P1	GNP1-P2	98.2	1.64583	152.19	119	1.50417	149.625	90.3333	1.32857	180.17
87	Dawannuo	China	Xian	0	1	NAL1-1	GNP1-5	NAL1-P1	GNP1-P2	199.8	1.65714	171.58	246	1.6375	149.625	135.7	1.65714	167.67
88	Menjiading 2	China	Xian	0.011	0.989	NAL1-3	GNP1-2	NAL1-P1	GNP1-P1	190.2	1.9	NA	173.25	1.95	NA	100.8	1.99	109.84
89	Zimangfeie	China	Temperate Geng	1	0	NAL1-2	GNP1-3	NAL1-P2	GNP1-P1	245.4	1.985	141.37	288.25	2.02667	178.083	228.889	1.86	167.84
90	Liusha 1	China	Xian	0	1	NAL1-1	GNP1-1	NAL1-P1	GNP1-P2	193.6	1.65625	92.35	199.625	1.80833	100.333	177	1.67	106.67
91	Chenwan 3	China	Xian	0	1	NAL1-9	GNP1-5	NAL1-P1	GNP1-P2	188	1.755	87.25	194.458	1.94167	98.0417	124.444	1.8125	104.84
92	Lixingeng	China	Temperate Geng	1	0	NAL1-4	GNP1-1	NAL1-P3	GNP1-P2	207.7	1.755	120.47	171.333	1.625	127.429	187.6	1.50769	NA
93	Ergangai	China	Xian	0.02	0.98	NAL1-1	GNP1-1	NAL1-P1	GNP1-P2	138.7	1.535	90.21	119.292	1.47083	98.3333	107	1.48462	92.67
94	Hongwan 1	China	Xian	0.008	0.992	NAL1-3	GNP1-9	NAL1-P1	GNP1-P2	148.9	1.6	101.91	189.333	1.58333	98.4167	119.5	1.60667	102.34
95	Aituogu 151	China	Xian	0	1	NAL1-3	GNP1-4	NAL1-P1	GNP1-P1	246.3	2.37222	97.37	320.125	2.43413	103.458	166.3	2.06429	106.67
96	Jindao 1	China	Temperate Geng	1	0	NAL1-5	GNP1-1	NAL1-P2	GNP1-P2	112.1	1.325	90.93	111.4	1.2625	85.75	111.4	1.58	NA
97	Momi	China	Xian	0.007	0.993	NAL1-1	GNP1-4	NAL1-P1	GNP1-P1	158.2	1.89	99.93	130.5	1.25	133.375	87.4	NA	141.17
98	Zhendao 232	China	Xian	0	1	NAL1-1	GNP1-5	NAL1-P1	GNP1-P2	174	2.035	101.67	176.875	1.91071	103.583	173.2	1.83333	112.33
99	Zaoxian 240	China	Xian	0.006	0.994	NAL1-1	GNP1-1	NAL1-P1	GNP1-P2	159.2	1.415	75.58	119.125	1.50833	74.875	NA	NA	NA
100	Hongainuo	China	Xian	0.009	0.991	NAL1-3	GNP1-1	NAL1-P1	GNP1-P2	179.8	1.77556	152.05	192.417	1.73	145.583	122.6	1.49375	175
101	Wanlixian	China	Xian	0	1	NAL1-1	GNP1-1	NAL1-P1	GNP1-P2	112	1.425	130.998	150.417	1.4875	139.042	105.3	NA	154.67
102	Xiaobaimi	China	Xian	0.06	0.94	NAL1-5	GNP1-1	NAL1-P2	GNP1-P2	88.75	1.18	126.56	167.042	1.0375	112.917	81.2	0.97619	144.84
103	Yanshuichi	China	Xian	0.076	0.924	NAL1-13	GNP1-2	NAL1-P1	GNP1-P1	144.1	1.485	151.61	141.542	1.1875	143.667	NA	1.49375	180.67
104	Honggenghangu3	China	Xian	0.049	0.951	NAL1-6	GNP1-3	NAL1-P2	GNP1-P1	116.4	1.525	156.88	148.292	1.2875	137.208	105.1	1.34667	170.17
105	Lamujia	China	Tropical Geng	1	0	NAL1-2	GNP1-1	NAL1-P2	GNP1-P2	112.5	1.585	126.8	106.042	1.62698	128.75	126.6	1.58	NA
106	Gui 630	China	Xian	0.1	0.9	NAL1-1	GNP1-1	NAL1-P1	GNP1-P2	151.7	1.91	96.46	186.375	1.7625	98.5417	146	1.55833	105.84
107	IR 661-1	China	Xian	0	1	NAL1-1	GNP1-1	NAL1-P1	GNP1-P2	228.7	1.85	91.81	288.667	1.725	93.4583	229.7	1.95556	109
108	Pei C122	China	Xian	0	1	NAL1-2	GNP1-5	NAL1-P2	GNP1-P2	101.8	1.44	113.53	105.167	1.3875	112.417	63.6	1.35	131.34
109	Geng 7623	China	admixed type	0.482	0.518	NAL1-10	GNP1-4	NAL1-P3	GNP1-P1	168.4	1.68	66.87	174.25	1.86667	77.5833	105	1.825	NA
110	Ninghui 21	China	admixed type	0.655	0.345	NAL1-4	GNP1-3	NAL1-P3	GNP1-P1	234.1	1.74	78.82	223.292	1.76786	86.9048	308.8	2.1	89
111	76--1	China	Temperate Geng	0.745	0.255	NAL1-1	GNP1-3	NAL1-P1	GNP1-P1	102.7	1.13	80.45	158.667	1.35	125.667	95.8	1.77692	147.84
112	Huhui 628	China	Temperate Geng	0.917	0.083	NAL1-4	GNP1-3	NAL1-P3	GNP1-P1	149.1	1.9125	NA	199.25	1.92917	88.7833	149.1	2.15385	93.84
113	Teqingxuanhui	China	Xian	0.095	0.905	NAL1-1	GNP1-8	NAL1-P1	GNP1-P2	144.5	1.56444	89.48	184.125	1.69167	93.3333	90.6	1.7	104
114	Huhui 91269	China	Aus	0.297	0.703	NAL1-2	GNP1-5	NAL1-P2	GNP1-P2	132.275	1.63	92.4067	143.25	1.675	78.875	129.6	1.5	91.17
115	Laozaogu	China	Xian	0.014	0.986	NAL1-3	GNP1-2	NAL1-P1	GNP1-P1	190.5	1.97	167.137	225	1.8875	161.417	162.062	1.74	190
116	Lengshuinuo	China	Temperate Geng	1	0	NAL1-5	GNP1-7	NAL1-P2	GNP1-P1	140	1.97	166.725	175.458	1.77917	165.28	188.2	1.73571	168.17
117	JinNAnte B	China	Xian	0	1	NAL1-2	GNP1-1	NAL1-P2	GNP1-P2	94.9	1.41	68.865	88.6667	1.42	75.3333	85.5	NA	78.67
118	Chaoyangyihao B	China	Xian	0	1	NAL1-1	GNP1-1	NAL1-P1	GNP1-P2	79.8	1.57	66.34	96.125	1.52917	72.8214	190.375	1.825	82.17
119	Zaoshunonghu 6	China	Temperate Geng	1	0	NAL1-4	GNP1-3	NAL1-P3	GNP1-P1	124.1	1.32	NA	103.111	1.23333	72.125	109	1.53333	95.83
120	Qingsiai 16B	China	Xian	0.006	0.994	NAL1-2	GNP1-1	NAL1-P2	GNP1-P2	155	1.365	72.41	165.583	1.44167	79.0714	104	1.4	95.5
121	Xiangai B	China	Xian	0.046	0.954	NAL1-3	GNP1-1	NAL1-P1	GNP1-P2	282.5	1.59	87.5825	296.25	1.7625	96.5833	195.9	1.87	115.84
122	Jinghu3 B	China	Xian	0.041	0.959	NAL1-1	GNP1-1	NAL1-P1	GNP1-P2	202.4	1.63	92.27	172.125	1.62917	103.75	160	1.77778	117
123	Dianrui 409B	China	Xian	0.004	0.996	NAL1-1	GNP1-4	NAL1-P1	GNP1-P1	149.1	1.44278	91.2933	181.417	1.54583	98.625	126.3	1.65	107
124	Baoxie -7B	China	Xian	0.116	0.884	NAL1-1	GNP1-4	NAL1-P1	GNP1-P1	121.8	1.21	80.78	114.292	1.45417	87.1667	121.2	1.61667	100.67
125	G Zhenshan 97B	China	Xian	0	1	NAL1-1	GNP1-1	NAL1-P1	GNP1-P2	106.7	1.725	88.93	130.958	1.88333	93.125	86.9	1.75	100.17
126	88B	China	Xian	0	1	NAL1-1	GNP1-8	NAL1-P1	GNP1-P2	142.5	1.68778	89.9567	210.083	1.9375	96.0417	142.3	1.94615	104.33
127	Xingguo	China	Temperate Geng	1	0	NAL1-2	GNP1-4	NAL1-P2	GNP1-P1	139.2	1.36154	110.493	92.375	1.39167	114.042	87.5	1.36154	137.33
128	Taizhong 65/taizhongHR539	China	admixed type	0.642	0.358	NAL1-4	GNP1-3	NAL1-P3	GNP1-P1	NA	1.34	NA	150.625	1.45	82.0833	138	1.4	NA
129	Taizhongzailai 1/taizhong65	China	Xian	0	1	NAL1-2	GNP1-1	NAL1-P2	GNP1-P2	137.2	1.59	85.1967	161.667	1.575	85.125	116.1	1.7	98
130	Meihuanuo	China	Xian	0	1	NAL1-14	GNP1-12	NAL1-P1	GNP1-P2	158.9	1.615	150.133	165.812	1.575	138.375	120.6	1.70909	137.17
131	Yelicanghua	China	Temperate Geng	1	0	NAL1-2	GNP1-4	NAL1-P2	GNP1-P1	76.8	1.32	88.9933	63.875	1.1375	83	113.6	1.53333	NA
132	Weiguo	China	Temperate Geng	1	0	NAL1-4	GNP1-3	NAL1-P3	GNP1-P1	108.8	1.17125	81.9133	108.1	1.22083	84.125	108.1	1.39231	116.5
133	Sanbaili	China	Xian	0	1	NAL1-2	GNP1-1	NAL1-P2	GNP1-P2	98.4	1.275	116.263	104.25	1.32917	113.125	89.125	1.125	140.84
134	Wukezhan	China	Xian	0.001	0.999	NAL1-3	GNP1-1	NAL1-P1	GNP1-P2	150.3	1.48	161.49	149.833	1.53	138.125	126	1.67692	NA
135	Haomake (K)	China	Tropical Geng	0.993	0.007	NAL1-7	GNP1-4	NAL1-P3	GNP1-P1	130.1	2.005	127.08	128.125	1.88333	118.917	130.9	NA	130
136	Qingke	China	Aus	0.294	0.706	NAL1-2	GNP1-7	NAL1-P2	GNP1-P1	163.6	2.06625	141.2	224.75	1.83333	144.875	96	NA	NA
137	Haohuangla	China	Xian	0.015	0.985	NAL1-1	GNP1-5	NAL1-P1	GNP1-P2	188.3	1.975	200.875	235.125	1.72417	166.333	184.8	NA	191.33
138	NAngaogu	China	Xian	0.001	0.999	NAL1-9	GNP1-2	NAL1-P1	GNP1-P1	314	1.785	178.42	278.25	1.7375	164.375	159.4	NA	179.33
139	Yuefu	Japan	Temperate Geng	1	0	NAL1-4	GNP1-3	NAL1-P3	GNP1-P1	103.4	1.38	87.07	NA	NA	NA	109.8	1.50455	102.34
140	9311	China	Xian	0	1	NAL1-1	GNP1-1	NAL1-P1	GNP1-P2	268.4	2.295	103.225	248.708	2.10417	96.0417	179.6	NA	NA
141	WAS 198-B-3-1-3	Unknown	Xian	0.005	0.995	NAL1-1	GNP1-1	NAL1-P1	GNP1-P2	146.2	1.53	82.76	171.125	1.55833	81.3333	126.1	NA	NA
142	E 5168	China	Xian	0.003	0.997	NAL1-1	GNP1-1	NAL1-P1	GNP1-P2	83.275	1.095	69.73	81.375	1.12639	70.5625	53.6	NA	NA
143	IR 19746-28-2-2	Philippines	Xian	0.001	0.999	NAL1-1	GNP1-2	NAL1-P1	GNP1-P1	139.5	1.305	87.44	138.917	1.44583	81.6667	107.9	1.31053	82.4375
144	IR 60	Philippines	Xian	0.001	0.999	NAL1-1	GNP1-1	NAL1-P1	GNP1-P2	126	1.36	96.2	143.042	1.40833	85.4583	141.8	1.31429	100.25
145	IR 31917-45-3-2	Philippines	Xian	0	1	NAL1-1	GNP1-10	NAL1-P1	GNP1-P1	129.1	1.55778	103.85	125.667	1.51667	98.9167	118.2	1.56923	106.562
146	BG 34-11	Sri Lanka	Xian	0	1	NAL1-1	GNP1-1	NAL1-P1	GNP1-P2	174.7	1.69	86.93	164.792	1.8625	92.7083	187.3	1.74444	108.875
147	TNAU 7456	India	Xian	0.001	0.999	NAL1-1	GNP1-2	NAL1-P1	GNP1-P1	125.8	1.09	123.17	163.167	1.1	118.125	156.6	1.3625	137.875
148	WAS 30-11-4-6-2-2-1	Unknown	Xian	0.001	0.999	NAL1-1	GNP1-1	NAL1-P1	GNP1-P2	118.1	1.67	102.76	159.667	1.6125	96.875	114.6	1.575	101.438
149	BINULAWAN	Philippines	Xian	0.035	0.965	NAL1-1	GNP1-2	NAL1-P1	GNP1-P1	184.7	1.57	84.79	162.958	1.575	91.1667	158.5	1.6	98.25
150	Ailanke 1110	China	Xian	0.001	0.999	NAL1-1	GNP1-1	NAL1-P1	GNP1-P2	151.6	1.665	89.12	159.875	1.72917	94.5	111.4	1.73333	104.846
151	WAS 63-22-5-9-10-1	Unknown	Xian	0.049	0.951	NAL1-1	GNP1-5	NAL1-P1	GNP1-P2	195.8	1.45	103.53	218.375	1.5006	99.6667	180.1	1.50833	102.5
152	WAS 181-B-6-3	Unknown	Xian	0.006	0.994	NAL1-1	GNP1-1	NAL1-P1	GNP1-P2	142.6	1.4	84.66	196.208	1.47083	77.7917	153.4	1.54118	92.625
153	WAS 200-B-B-1-1-1	Unknown	Xian	0.007	0.993	NAL1-1	GNP1-1	NAL1-P1	GNP1-P2	111.9	1.505	91.39	156.625	1.57083	96.2222	113.2	1.58636	99.6875
154	IR 77298-14-1-2	Philippines	Xian	0	1	NAL1-1	GNP1-1	NAL1-P1	GNP1-P2	171.6	1.575	113.06	188.917	1.675	104.958	129.8	1.71333	119.267
155	Ezi 124	China	Xian	0.003	0.997	NAL1-1	GNP1-8	NAL1-P1	GNP1-P2	136	1.405	98.38	126.292	1.45417	106.625	136.889	1.50714	148.643
156	Sanriqi	China	Xian	0	1	NAL1-3	GNP1-2	NAL1-P1	GNP1-P1	143.8	1.195	130.91	187.5	1.29583	132.208	174.8	1.35	148.833
157	LAL BAGDAR	Bangladesh	Xian	0.015	0.985	NAL1-1	GNP1-5	NAL1-P1	GNP1-P2	147	1.615	168.673	174.25	1.62083	161.095	NA	1.81905	193.733
158	ARC 10818	India	Xian	0.038	0.962	NAL1-1	GNP1-5	NAL1-P1	GNP1-P2	155.4	1.615	158.05	212.417	1.44167	158.5	142.7	1.55455	178.375
159	BADA DHAN	Bangladesh	Xian	0.013	0.987	NAL1-1	GNP1-1	NAL1-P1	GNP1-P2	222.2	1.465	151.98	216.333	1.29583	158	NA	1.41	NA
160	KALINGA III	India	Xian	0	1	NAL1-1	GNP1-1	NAL1-P1	GNP1-P2	115.2	1.04	109.98	107.542	1.05833	115	68.25	NA	136.5
161	CT 6510-24-1-2	Unknown	Xian	0.041	0.959	NAL1-1	GNP1-1	NAL1-P1	GNP1-P2	182	1.91	105.38	208.125	1.81667	101.417	175.556	1.90435	117.312
162	SAFARI	Unknown	Xian	0.019	0.981	NAL1-2	GNP1-3	NAL1-P2	GNP1-P1	106.9	1.42125	90.69	87.375	1.29167	96.125	116	1.66	114.688
163	SOM CAU 70 A	Vietnam	Xian	0	1	NAL1-3	GNP1-1	NAL1-P1	GNP1-P2	168.2	1.53	133.76	162.458	1.57	143.833	129.667	1.6	153.062
164	TELOVOLANA	Madagascar	Xian	0.096	0.904	NAL1-1	GNP1-2	NAL1-P1	GNP1-P1	130.5	1.95	134.86	253.333	2.04083	143.542	145.25	1.91053	158.812
165	BALGALA GURMATIA	India	Xian	0.015	0.985	NAL1-15	GNP1-5	NAL1-P1	GNP1-P2	245.4	2.245	153.17	238.875	2.15417	138.292	190.5	2.15238	176.25
166	JC 92	India	Xian	0.003	0.997	NAL1-1	GNP1-1	NAL1-P1	GNP1-P2	282.8	1.855	151.89	293.562	1.79583	133.333	NA	1.748	167
167	Unknown	Unknown	Xian	0.025	0.975	NAL1-2	GNP1-1	NAL1-P2	GNP1-P2	143.3	1.205	120.96	122.417	1.325	129.708	79.8	1.2	NA
168	JC 91	India	Xian	0.002	0.998	NAL1-1	GNP1-6	NAL1-P1	GNP1-P1	254.7	2.08	142.982	270.958	1.84583	135.101	225	2.07931	165.875
169	Xiguhong	China	Xian	0.001	0.999	NAL1-1	GNP1-1	NAL1-P1	GNP1-P2	119	1.095	118.23	101.625	1.14167	124.542	98.6	NA	NA
170	VATO MATSOAMALONA	Unknown	Xian	0.02	0.98	NAL1-1	GNP1-1	NAL1-P1	GNP1-P2	261.3	2.16389	140.63	254.75	2.0625	134.625	NA	1.92917	159
171	CHITRAJ (DA 23)	Bangladesh	Xian	0.031	0.969	NAL1-8	GNP1-1	NAL1-P1	GNP1-P2	149.5	1.39	132.38	175.542	1.33333	132.792	NA	1.296	159.062
172	PAWHTUN	Myanmar	Xian	0.001	0.999	NAL1-3	GNP1-5	NAL1-P1	GNP1-P2	224.1	1.79	160.15	191.542	1.8875	NA	207.8	1.67647	162.062
173	MAKALIOKA	Madagascar	Xian	0.033	0.967	NAL1-1	GNP1-5	NAL1-P1	GNP1-P2	179.4	2.03375	139.49	187.167	2.07917	134	NA	1.9	159.125
174	MTU9	India	Xian	0	1	NAL1-1	GNP1-2	NAL1-P1	GNP1-P1	143	1.885	135.632	178.792	2.24167	149.722	107.1	NA	161.667
175	CHANG CH'SANG HSU TAO	China	Xian	0.001	0.999	NAL1-1	GNP1-14	NAL1-P1	GNP1-P2	121.7	1.465	152.77	161.25	1.3	149.5	110.9	1.41818	178.929
176	NS 113	Madagascar	Xian	0.103	0.897	NAL1-1	GNP1-2	NAL1-P1	GNP1-P1	192.6	1.805	139.15	212.25	1.8869	143.042	202.6	1.91	159.929
177	KANNI MURUNGA	Sri Lanka	Xian	0.042	0.958	NAL1-1	GNP1-1	NAL1-P1	GNP1-P2	109.6	1.43611	136.91	155.5	1.42917	137.458	103	1.55238	174.267
178	LOHAMBITRO 224	Unknown	Xian	0.077	0.923	NAL1-1	GNP1-2	NAL1-P1	GNP1-P1	186.6	1.795	145.29	302.542	1.90833	149	175.875	2.02222	174.312
179	TD 25	Thailand	Xian	0.026	0.974	NAL1-12	GNP1-6	NAL1-P1	GNP1-P1	NA	2.01	153.7	273.75	NA	154.8	163.75	1.74545	170.062
180	SOMIZY	Unknown	Xian	0.121	0.879	NAL1-1	GNP1-4	NAL1-P1	GNP1-P1	198.7	2.16667	146.07	237.875	2.00833	152.28	147.8	1.91111	163.933
181	CHAU	Vietnam	Xian	0	1	NAL1-3	GNP1-2	NAL1-P1	GNP1-P1	118.2	1.47	160.61	166.667	1.3375	142.042	109.5	1.25	166.125
182	MAMORIAKA 114	Unknown	Xian	0.045	0.955	NAL1-1	GNP1-2	NAL1-P1	GNP1-P1	155	1.805	148.81	145.833	1.67	131.667	116.2	1.67	141.125
183	ARANG	Indonesia	Xian	0.003	0.997	NAL1-3	GNP1-9	NAL1-P1	GNP1-P2	163.6	1.915	149.91	206	1.81667	NA	175.4	1.81667	183.25
184	RATHKANDIRAM	Sri Lanka	Xian	0.053	0.947	NAL1-1	GNP1-6	NAL1-P1	GNP1-P1	209.1	1.855	150.15	204.292	1.85	157.542	208.25	1.825	167.062
185	ZS 4	Zambia	Xian	0.047	0.953	NAL1-1	GNP1-2	NAL1-P1	GNP1-P1	215.8	1.715	163.27	204.125	1.70833	155.708	195.8	1.55789	169.929
186	THAPACHINIYA	Nepal	Xian	0	1	NAL1-1	GNP1-1	NAL1-P1	GNP1-P2	177.4	1.68125	171.29	208.458	1.66667	149.583	112.889	1.6381	174.75
187	SOKOU MALSIRA	Bangladesh	Xian	0.002	0.998	NAL1-1	GNP1-1	NAL1-P1	GNP1-P2	233.8	1.66	154.51	213.542	1.54167	NA	NA	1.49167	169.25
188	LOKU SAMBA	Sri Lanka	Xian	0.071	0.929	NAL1-1	GNP1-6	NAL1-P1	GNP1-P1	170.2	1.745	150.92	216.875	1.6125	155.5	158.25	1.67037	184.875
189	RATHUWEE	Sri Lanka	Xian	0.035	0.965	NAL1-1	GNP1-6	NAL1-P1	GNP1-P1	212.5	1.945	155.01	224.958	1.9	157.6	203.375	1.79615	174.438
190	IAC 165	Brazail	Tropical Geng	0.874	0.126	NAL1-4	GNP1-4	NAL1-P3	GNP1-P1	157.5	1.7	128.27	191.625	1.7375	135.232	158.5	1.72	120
191	17/79/02-005	Sri Lanka	Xian	0.014	0.986	NAL1-1	GNP1-11	NAL1-P1	GNP1-P2	191.9	1.52333	162.53	209.833	1.54583	154.958	NA	1.47083	185.812
192	TSIPALA MENA	Madagascar	Xian	0.014	0.986	NAL1-1	GNP1-7	NAL1-P1	GNP1-P1	237.8	2.1	159.565	224.875	2.04167	161.458	156.6	1.83214	185.062
193	TSIPALA FOTSY 1883	Unknown	Xian	0.03	0.97	NAL1-1	GNP1-5	NAL1-P1	GNP1-P2	200.4	2.285	149.56	218.042	2.12917	149.583	155.667	2.075	175.625
194	IR 50	Philippines	Xian	0	1	NAL1-1	GNP1-8	NAL1-P1	GNP1-P2	125.4	1.14653	82.96	142.375	1.27917	92.9167	105.7	1.32609	100.625
195	VARY VATO 154	Unknown	Xian	0.022	0.978	NAL1-1	GNP1-7	NAL1-P1	GNP1-P1	260.2	2.01	159.648	280.375	1.975	162.952	200.5	1.93043	181.312
196	TOKAMBANY 663	Unknown	Xian	0.031	0.969	NAL1-1	GNP1-2	NAL1-P1	GNP1-P1	178.5	2.105	144.227	191.708	2.05833	154.792	159.143	2	176
197	ARC 15872	India	Xian	0.005	0.995	NAL1-1	GNP1-13	NAL1-P1	GNP1-P2	181.6	1.75347	169.67	189.375	1.59583	166.042	NA	1.64348	189.062
198	CERE AIR	Indonesia	Xian	0.007	0.993	NAL1-3	GNP1-10	NAL1-P1	GNP1-P1	222.4	2.16	165.18	NA	2.13636	NA	NA	2.13636	173.125
"NA" indicates missing data; GNP,PH, and FLW indicate grain number per panicle,plant height, and flag leaf width respectively.
