# Supplementary material for: Natural Sequence Variations and Combinations of GNP1 and NAL1 Determine the Grain Number per Panicle in Rice
Source: Rice (N Y). 2020 Feb 28;13:14. doi: 10.1186/s12284-020-00374-8 (PMC7048901; doi:10.1186/s12284-020-00374-8)
Supplement: Supplementary file 13 — Additional file 13 : Table S5. Details of the wild rice (Oryza rufipogon). [file 12284_2020_374_MOESM13_ESM.xlsx]

## Sheet: Sheet1
Additional file 13: Table S5 Details of the wild rice (Oryza rufipogon)
Code	Type	Origin	NAL1	GNP1
D1	common wild rice	Laibin, Guangxi, China	√
D2	common wild rice	Chongzuo, Guangxi, China	√	√
D3	common wild rice	Chongzuo, Guangxi, China	√	√
D4	common wild rice	Laibin, Guangxi, China	√	√
D5	common wild rice	Guilin, Guangxi, China	√	√
D6	common wild rice	Guilin, Guangxi, China		√
D7	common wild rice	Yulin, Guangxi, China	√
D8	common wild rice	Yulin, Guangxi, China	√	√
D9	common wild rice	Beihai, Guangxi, China	√	√
D10	common wild rice	Beihai, Guangxi, China		√
D11	common wild rice	Chongzuo, Guangxi, China		√
D12	common wild rice	Yulin, Guangxi, China		√
"√" denotes accessions which were sequenced of GNP1 and NAL1.
